# Supplementary material for: Efficacy of Ketamine with and without Lamotrigine in Treatment-Resistant Depression: A Preliminary Report
Source: Pharmaceuticals (Basel). 2023 Aug 16;16(8):1164. doi: 10.3390/ph16081164 (PMC10459873; doi:10.3390/ph16081164)
Supplement: Supplementary file 1 [file pharmaceuticals-16-01164-s001.zip]

Archive with 1 entries (1 files):
- pharmaceuticals-2442363-supplementary.pdf
